# Supplementary material for: Mild One-Step Protein Recovery from Microalgae Cultivated in Swine Wastewater Using Natural Deep Eutectic Solvent-Based Aqueous Biphasic Systems
Source: Molecules. 2026 Jan 30;31(3):483. doi: 10.3390/molecules31030483 (PMC12899697; doi:10.3390/molecules31030483)
Supplement: Supplementary file 1 [file molecules-31-00483-s001.zip]

Archive with 1 entries (1 files):
- molecules-4094575-supplementary.pdf
